# Supplementary material for: Genome-Wide Identification of PGRP Gene Family and Its Role in Dendrolimus kikuchii Immune Response Against Bacillus thuringiensis Infection
Source: Biology (Basel). 2025 Dec 13;14(12):1783. doi: 10.3390/biology14121783 (PMC12730284; doi:10.3390/biology14121783)
Supplement: Supplementary file 1 [file biology-14-01783-s001.zip]

Archive with 9 entries (9 files):
- Figure S1. Multiple sequence alignment of PGRP domains in Dendrolimus kikuchii.pdf
- Supplementary_Table _S2_List of PGRP Genes and Corresponding GenBank Accession Numbers Used in the Phylogenetic Analysis.xlsx
- Supplementary_Table_S1_Insect_Genome_Data_for_PGRP_Identity.xlsx
- Supplementary_Table_S3_siRNA_Primer_Sequence_Information.xlsx
- Supplementary_Table_S4_Fluorescence_PCR_Primer_Information.xlsx
- Supplementary_Table_S5_Physicochemical properties of PGRP proteins of D. kikuchii.xlsx
- ~$Supplementary_Table_S1_Insect_Genome_Data_for_PGRP_Identity.xlsx
- ~$Supplementary_Table_S2_Physicochemical properties of PGRP proteins of D. kikuchii.xlsx
- ~$Supplementary_Table_S3_Fluorescence_PCR_Primer_Information.xlsx
