# Supplementary material for: Genome-Wide Identification of PGRP Gene Family and Its Role in Dendrolimus kikuchii Immune Response Against Bacillus thuringiensis Infection
Source: Biology (Basel). 2025 Dec 13;14(12):1783. doi: 10.3390/biology14121783 (PMC12730284; doi:10.3390/biology14121783)
Supplement: Supplementary file 1 [file biology-14-01783-s001.zip › Supplementary_Table _S2_List of PGRP Genes and Corresponding GenBank Accession Numbers Used in the Phylogenetic Analysis.xlsx]

## Sheet: Sheet1
Table S2:List of PGRP Genes and Corresponding GenBank Accession Numbers Used in the Phylogenetic Analysis
Species	Gene Name	GenBank Accession
Apis mellifera	AmelPGRP-LC	XP-006565566.1
	AmelPGRP-LC1	XP-026297747.1
	AmelPGRP-LC2	XP-392452.2
	AmelPGRP-S1	XP-001121036.2
	AmelPGRP-S2	NP-001157188.1
	AmelPGRP-S3	XP-006564106.1
	AmelPGRP-SA	NP-001157187.1
Bombyx mori	BmorPGRP-S1	NP_001036836.1
	BmorPGRP-S2	NP_001037560.1
	BmorPGRP-S3	NP_001243949.1
	BmorPGRP-S5	NP_001036858.1
	BmorPGRP-L1	AMR36560.1
	BmorPGRP-L6	BAU25820.1
Drosophila melanogaster	DmelPGRP-LB	AFH06372.1
	DmelPGRP-LC	AWM95309.1
	DmelPGRP-LE	NP_001245695.1
	DmelPGRP-LF	NP_648299.3
	DmelPGRP-SA	NP_001285128.1
	DmelPGRP-SB1	NP_648917.1
	DmelPGRP-SC1a	CAD89159.1
	DmelPGRP-SC1b	XP_002080643.2
	DmelPGRP-SC2	NP_610410.1
Danaus plexippus	DplePGRP-LB	XP-032527673.1
	DplePGRP-LB1	XP-032527674.1
	DplePGRP-LC	XP-032527503.1
	DplePGRP-S1	XP-032512859.1
	DplePGRP-SB2	XP-032527193.1
Spodoptera frugiperda	SfruPGRP-L1	XP-035428702.1
	SfruPGRP-L2	XP-035428710.1
	SfruPGRP-LB	XP-035447857.1
	SfruPGRP-LB2	XP-035448645.1
	SfruPGRP-LB3	XP-035448699.1
	SfruPGRP-LC	XP-035430362.1
	SfruPGRP-LE	XP-035430370.1
	SfruPGRP-S2	XP-035434425.1
	SfruPGRP-S3	XP-035434513.1
	SfruPGRP-S4	XP-035438972.1
Tribolium castaneum	TcasPGRP-L1	XP-970847.1
	TcasPGRP-LA	XP-008192537.1
	TcasPGRP-LB	XP-008194895.1
	TcasPGRP-LB1	XP-969556.1
	TcasPGRP-LE	XP-008192547.1
	TcasPGRP-LE1	XP-968926.1
	TcasPGRP-S1	XP-008192927.1
	TcasPGRP-SC	XP-015833415.1
	TcasPGRP-SC1a	XP-008192540.1
	TcasPGRP-SC2	XP-008193407.1
