# Supplementary material for: Genome-Wide Identification of PGRP Gene Family and Its Role in Dendrolimus kikuchii Immune Response Against Bacillus thuringiensis Infection
Source: Biology (Basel). 2025 Dec 13;14(12):1783. doi: 10.3390/biology14121783 (PMC12730284; doi:10.3390/biology14121783)
Supplement: Supplementary file 1 [file biology-14-01783-s001.zip › Supplementary_Table_S1_Insect_Genome_Data_for_PGRP_Identity.xlsx]

## Sheet: Table S1
Table S1:The Insect Genome Data for PGRP Identity (NCBI)
Species Name	GenBank Accession Number
Apis mellifera	GCF_003254395.2
Bombyx mori	GCF_014095235.1
Drosophila melanogaster	GCF_000001215.4
Danaus plexippus	GCF_009731565.1
Spodoptera frugiperda	GCF_011046685.2
Tribolium castaneum	GCF_000002353.5
Caption: The insect genome data used for PGRP identity comparisons, including species names and GenBank accession numbers.
