# Supplementary material for: Genome-Wide Identification of PGRP Gene Family and Its Role in Dendrolimus kikuchii Immune Response Against Bacillus thuringiensis Infection
Source: Biology (Basel). 2025 Dec 13;14(12):1783. doi: 10.3390/biology14121783 (PMC12730284; doi:10.3390/biology14121783)
Supplement: Supplementary file 1 [file biology-14-01783-s001.zip › Supplementary_Table_S3_siRNA_Primer_Sequence_Information.xlsx]

## Sheet: Sheet1
Table S3: siRNA Primer Sequence Information
siRNA Name	Sense (5'→3')	Antisense (5'→3')
siPGRP-S5	GCAAAUAGCAGUAACAUAATT	UUAUGUUACUGCUAUUUGCTT
siPGRP-S4	GCACAAAUCCAAUGCGAUATT	UAUCGCAUUGGAUUUGUGCTT
siNC	UUCUCCGAACGUGUCACGUTT	ACGUGACACGUUCGGAGAATT
Caption: siRNA primer sequence information, including sense and antisense sequences for each siRNA
