# Supplementary material for: Genome-Wide Identification of PGRP Gene Family and Its Role in Dendrolimus kikuchii Immune Response Against Bacillus thuringiensis Infection
Source: Biology (Basel). 2025 Dec 13;14(12):1783. doi: 10.3390/biology14121783 (PMC12730284; doi:10.3390/biology14121783)
Supplement: Supplementary file 1 [file biology-14-01783-s001.zip › Supplementary_Table_S4_Fluorescence_PCR_Primer_Information.xlsx]

## Sheet: Sheet1
Table S4: Fluorescence PCR Primer Information
Gene ID	Gene Name	Primer Sequence (5'→3')	Tm (°C)
D.kikuchii_LG18_G00009	Actin	F: TAAGGTTTGGCAACGAGG	60
		R: GCGGGAACTGAAAGGAGA
D.kikuchii_LG20_G00236	DkikPGRP-S4	F: CAGGGGTTTTAGTGGGTA	60
		R: CGTGTGAGTGTGTGGGAT
D.kikuchii_LG09_G00102	DkikPGRP-S5	F: TTGACACGGGTTGTTATGA	60
		R: GTTCCATCAGTAGCTCACA
D.kikuchii_LG23_G00134	Attacin	F: AACCACTACTATGACCGT	60
		R: TGTCTGCTGAACTCCTGA
D.kikuchii_LG23_G00128	Gloverin	F: CTTCTCCTATCCCATTCC	60
		R: CCCTTGTCACACTTTCAC
D.kikuchii_LG06_G00416	Lebocin	F: TCCGACTCTCCCTCCTCT	60
		R: CTCCACGCTCCTAACACC
D.kikuchii_LG15_G00437	Lysozyme	F: AGGGGAGTAAGGGTTTCG	60
		R: ACAAGTGGTCGTAGGTGG
D.kikuchii_LG26_G00240	Cecropin	F: GTGGTAGCCATCCAGTTG	60
		R: AACGGCATCTTCTGTCAG
Caption: Fluorescence PCR primer information, including gene names, primer sequences (forward and reverse), and Tm values for each gene.
