# Supplementary material for: Genome-Wide Identification of PGRP Gene Family and Its Role in Dendrolimus kikuchii Immune Response Against Bacillus thuringiensis Infection
Source: Biology (Basel). 2025 Dec 13;14(12):1783. doi: 10.3390/biology14121783 (PMC12730284; doi:10.3390/biology14121783)
Supplement: Supplementary file 1 [file biology-14-01783-s001.zip › Supplementary_Table_S5_Physicochemical properties of PGRP proteins of D. kikuchii.xlsx]

## Sheet: Sheet1
Table S5:Physicochemical properties of PGRP proteins in Dendrolimus kikuchii
PGRP name	Amino acid length (aa)	PI	Ii	Ai	GRAVY	Molecular weight (kDa)
DkikPGRP-L1	439	5.48	36.79	91.64	-0.285	49.48
DkikPGRP-L2	321	5.67	41.64	85.02	-0.269	36.27
DkikPGRP-LC	312	8.61	36.32	98.37	-0.092	35.12
DkikPGRP-LE	463	8.5	37.84	91.41	-0.206	53.34
DkikPGRP-S1	250	5.63	51.55	96.32	-0.168	28.23
DkikPGRP-S2	226	8.85	36.82	87.08	0.075	25.34
DkikPGRP-S3	238	5.89	26.68	82.58	-0.16	26.42
DkikPGRP-S4	211	6.69	52.66	76.73	-0.091	23.73
DkikPGRP-S5	186	5.56	40.1	92.74	0.002	20.32
DkikPGRP-S6	191	7.1	45.33	100	-0.082	21.47
